# Supplementary material for: A spatial long-read approach at near-single-cell resolution reveals developmental regulation of splicing and polyadenylation sites in distinct cortical layers and cell types
Source: Nat Commun. 2025 Aug 29;16:8093. doi: 10.1038/s41467-025-63301-9 (PMC12397408; doi:10.1038/s41467-025-63301-9)
Supplement: Supplementary file 3 — Supplementary Data 1 [file 41467_2025_63301_MOESM3_ESM.xlsx]

## Sheet: Sheet1
Sample	Age	Sex
4337	8	M
5391	8	M
1793	11	M
6285	11	M
1115	16	M
1158	16	M
455	19	M
329	18	M
