# Supplementary material for: A spatial long-read approach at near-single-cell resolution reveals developmental regulation of splicing and polyadenylation sites in distinct cortical layers and cell types
Source: Nat Commun. 2025 Aug 29;16:8093. doi: 10.1038/s41467-025-63301-9 (PMC12397408; doi:10.1038/s41467-025-63301-9)
Supplement: Supplementary file 4 — Supplementary Data 2 [file 41467_2025_63301_MOESM4_ESM.xlsx]

## Sheet: Sheet1
Coverage fraction, %	Average length, bp	Isoform assignment recall, %	Isoform assignment precision, %
25	544.7	50.5	93.2
50	1069.5	61	96.7
75	1597.5	71.2	97.3
100	2120.9	90.8	98.3
