# Supplementary material for: A spatial long-read approach at near-single-cell resolution reveals developmental regulation of splicing and polyadenylation sites in distinct cortical layers and cell types
Source: Nat Commun. 2025 Aug 29;16:8093. doi: 10.1038/s41467-025-63301-9 (PMC12397408; doi:10.1038/s41467-025-63301-9)
Supplement: Supplementary file 7 — Supplementary Data 5 [file 41467_2025_63301_MOESM7_ESM.xlsx]

## Sheet: 1
Comparison	Exons Tested	Exons FDR < .05	Exons FDR < .05 & |dPSI| >=0.2	Poly(A) genes tested	Poly(A) genes FDR < .05	Poly(A) genes FDR < .05 & |dPI| >=0.2	Isoforms genes Tested	Isoforms genes FDR < .05	Isoforms genes FDR < .05 & |dPI| >=0.2
Child Cortex vs. Young Adult Cortex	15574	4603	2887	3827	1921	944	632	266	198
Child L1-3 vs. Young Adult L1-3	5931	1151	805	2277	695	391	258	57	43
Child L4 vs. Young Adult L4	8295	1918	1336	2655	998	566	331	90	77
Child L5-6 vs. Young Adult L5-6	8676	1504	1079	2690	741	417	348	59	49
