# Supplementary material for: A spatial long-read approach at near-single-cell resolution reveals developmental regulation of splicing and polyadenylation sites in distinct cortical layers and cell types
Source: Nat Commun. 2025 Aug 29;16:8093. doi: 10.1038/s41467-025-63301-9 (PMC12397408; doi:10.1038/s41467-025-63301-9)
Supplement: Supplementary file 11 — Source Data [file 41467_2025_63301_MOESM11_ESM.xlsx]

## Sheet: Fig. 1e
	first_type	Layers	n
	<chr>	<chr>	<int>
	Astrocytes	L1-3	632
	Astrocytes	L4	810
	Astrocytes	L5-6	1182
	Astrocytes	WM	170
	Excitatory_Neurons	L1-3	22003
	Excitatory_Neurons	L4	24892
	Excitatory_Neurons	L5-6	41490
	Excitatory_Neurons	WM	3491
	FB	L1-3	324
	FB	L4	399
	FB	L5-6	302
	FB	WM	63
	Inhibitory_Neurons	L1-3	500
	Inhibitory_Neurons	L4	714
	Inhibitory_Neurons	L5-6	480
	Inhibitory_Neurons	WM	88
	MG	L1-3	321
	MG	L4	435
	MG	L5-6	433
	MG	WM	118
	OPC	L1-3	185
	OPC	L4	254
	OPC	L5-6	222
	OPC	WM	34
	Oligodendrocytes	L1-3	1459
	Oligodendrocytes	L4	2735
	Oligodendrocytes	L5-6	2578
	Oligodendrocytes	WM	1580
	TC	L1-3	299
	TC	L4	450
	TC	L5-6	275
	TC	WM	28
	Unknown	L1-3	943
	Unknown	L4	1352
	Unknown	L5-6	1229
	Unknown	WM	172
	VENC	L1-3	3162
	VENC	L4	2974
	VENC	L5-6	2796
	VENC	WM	358

## Sheet: Fig. 1f
		p_val	avg_log2FC	pct.1	pct.2	p_val_adj	cluster	gene
1	MT-ND4	0	-0.33234	0.525	0.614	0	L4_old,MT-ND4
2	MT-ND3	0	0.554567	0.302	0.236	0	L4_old,MT-ND3
3	NRGN	0	-0.541659	0.122	0.176	0	L4_old,NRGN
4	LDB1	0	0.662028	0.128	0.079	0	L4_old,LDB1
5	NDUFA4	4.72317e-269	0.312751	0.304	0.257	9.81665e-265	L4_old,NDUFA4
6	COX6C	3.47208e-204	0.35611	0.166	0.133	7.21637e-200	L4_old,COX6C
7	CKB	5.91086e-104	-0.291041	0.099	0.121	1.22851e-99	L4_old,CKB
8	MT-TV	1.22826e-95	0.263104	0.119	0.099	2.55282e-91	L4_old,MT-TV
9	NDUFB9	5.47648e-86	0.284665	0.115	0.097	1.13823e-81	L4_old,NDUFB9
10	ATP5MK	8.78718e-79	0.271611	0.106	0.089	1.82633e-74	L4_old,ATP5MK
11	MT-RNR2	0	-0.328566	0.666	0.747	0	L5-6_old,MT-RNR2
12	MT-ND1	0	-0.427904	0.255	0.326	0	L5-6_old,MT-ND1
13	MT-RNR1	0	-0.345002	0.288	0.346	0	L5-6_old,MT-RNR1
14	TUBA1B	1.16639e-307	0.416764	0.169	0.127	2.42423e-303	L5-6_old,TUBA1B
15	MT-ND2	1.18855e-281	-0.396091	0.165	0.211	2.47028e-277	L5-6_old,MT-ND2
16	STMN1	6.48823e-244	0.254738	0.375	0.327	1.34851e-239	L5-6_old,STMN1
17	GNAS	5.52003e-218	0.340532	0.177	0.141	1.14728e-213	L5-6_old,GNAS
18	NRGN.1	7.41047e-216	0.344982	0.187	0.15	1.54019e-211	L5-6_old,NRGN
19	MTATP6P1	9.61042e-207	-0.267851	0.325	0.367	1.99743e-202	L5-6_old,MTATP6P1
20	CALM2	2.38296e-196	0.272072	0.213	0.175	4.95274e-192	L5-6_old,CALM2
21	MT-ND3.1	2.91489e-196	-0.300472	0.225	0.266	6.05831e-192	L5-6_old,MT-ND3
22	TUBA1A	8.58238e-167	0.391242	0.103	0.078	1.78376e-162	L5-6_old,TUBA1A
23	TMSB10	4.90176e-163	0.293895	0.165	0.134	1.01878e-158	L5-6_old,TMSB10
24	MBP	1.28955e-162	0.321468	0.131	0.103	2.68019e-158	L5-6_old,MBP
25	CKB.1	3.41468e-149	0.322497	0.135	0.107	7.09708e-145	L5-6_old,CKB
26	CALM3	6.07867e-135	0.341561	0.109	0.085	1.26339e-130	L5-6_old,CALM3
27	SNAP25	8.78015e-130	0.300364	0.132	0.107	1.82487e-125	L5-6_old,SNAP25
28	MT-ND6	4.95595e-109	-0.308688	0.104	0.127	1.03004e-104	L5-6_old,MT-ND6
29	MT-ND5	1.7862e-96	-0.279228	0.117	0.14	3.71244e-92	L5-6_old,MT-ND5
30	RPS21	2.24099e-84	-0.250039	0.124	0.146	4.65768e-80	L5-6_old,RPS21
31	GAPDH	6.84433e-81	0.26941	0.101	0.084	1.42252e-76	L5-6_old,GAPDH
32	MT-ND4.1	0	-0.323852	0.519	0.611	0	L1-3_old,MT-ND4
33	STMN1.1	0	-0.28036	0.296	0.354	0	L1-3_old,STMN1
34	NRGN.2	3.64075e-303	-0.448844	0.126	0.172	7.56693e-299	L1-3_old,NRGN
35	MBP.1	4.85331e-277	-0.575991	0.083	0.119	1.00871e-272	L1-3_old,MBP
36	MT-TV.1	1.37346e-200	0.457387	0.127	0.097	2.85461e-196	L1-3_old,MT-TV
37	CAMK2N1	2.68964e-198	0.485511	0.106	0.078	5.59015e-194	L1-3_old,CAMK2N1
38	GNAS.1	1.98514e-131	-0.286513	0.128	0.158	4.12591e-127	L1-3_old,GNAS
39	PEBP1	1.49371e-126	-0.312119	0.11	0.137	3.10454e-122	L1-3_old,PEBP1
40	VSNL1	3.18768e-66	0.277941	0.105	0.088	6.62526e-62	L1-3_old,VSNL1
41	MTATP6P1.1	0	-0.729016	0.23	0.365	0	WM_old,MTATP6P1
42	LDB1.1	0	1.67929	0.204	0.085	0	WM_old,LDB1
43	MT-ATP6	0	-0.357178	0.546	0.664	0	WM_old,MT-ATP6
44	NDUFA4.1	0	-0.736507	0.169	0.278	0	WM_old,NDUFA4
45	HOTTIP	0	1.11233	0.221	0.119	0	WM_old,HOTTIP
46	PLP1	0	1.63371	0.14	0.055	0	WM_old,PLP1
47	MBP.2	0	1.03801	0.188	0.105	0	WM_old,MBP
48	MT-ND1.1	8.49291e-275	-0.500481	0.218	0.314	1.76517e-270	WM_old,MT-ND1
49	MT-CO3	5.73656e-191	-0.309186	0.342	0.432	1.19229e-186	WM_old,MT-CO3
50	COX4I1	7.02386e-183	-0.558984	0.144	0.211	1.45984e-178	WM_old,COX4I1
51	MT-RNR1.1	2.45748e-172	-0.320997	0.255	0.336	5.10763e-168	WM_old,MT-RNR1
52	COX6C.1	8.65723e-156	-0.622268	0.093	0.146	1.79932e-151	WM_old,COX6C
53	MT-ND2.1	5.75536e-152	-0.464806	0.142	0.203	1.19619e-147	WM_old,MT-ND2
54	MT-CYB	4.00221e-139	-0.381547	0.194	0.258	8.31818e-135	WM_old,MT-CYB
55	OLFM1	4.32483e-134	-0.694221	0.07	0.115	8.98873e-130	WM_old,OLFM1
56	MT-CO1	7.49552e-125	-0.385718	0.175	0.233	1.55787e-120	WM_old,MT-CO1
57	CALM1	2.83624e-103	-0.467713	0.105	0.149	5.89484e-99	WM_old,CALM1
58	RPL31	8.67627e-87	-0.412021	0.114	0.155	1.80328e-82	WM_old,RPL31
59	SNAP25.1	1.75021e-84	-0.49219	0.081	0.116	3.63764e-80	WM_old,SNAP25
60	RPS21.1	2.61578e-73	-0.361345	0.106	0.143	5.43663e-69	WM_old,RPS21
61	CALM2.1	7.44291e-71	-0.334628	0.148	0.187	1.54693e-66	WM_old,CALM2
62	COX7C	1.50701e-68	-0.341628	0.114	0.15	3.13217e-64	WM_old,COX7C
63	NDUFB9.1	3.38323e-57	-0.41667	0.076	0.104	7.03172e-53	WM_old,NDUFB9
64	NDUFA1	1.77892e-55	-0.407399	0.074	0.101	3.6973e-51	WM_old,NDUFA1
65	LDHB	3.61221e-55	-0.406678	0.081	0.109	7.50761e-51	WM_old,LDHB
66	MT3	1.38563e-49	-0.260046	0.128	0.16	2.87989e-45	WM_old,MT3
67	TUBA1B.1	2.78619e-41	-0.269003	0.113	0.14	5.79082e-37	WM_old,TUBA1B
68	ATP5F1E	4.41851e-32	-0.256571	0.084	0.104	9.18342e-28	WM_old,ATP5F1E
69	MT-ND4.2	0	0.451831	0.773	0.581	0	L4_young,MT-ND4
70	MT-ND1.2	0	0.68218	0.466	0.301	0	L4_young,MT-ND1
71	MTATP6P1.2	0	0.583982	0.505	0.35	0	L4_young,MTATP6P1
72	MT-RNR2.1	0	0.431841	0.869	0.72	0	L4_young,MT-RNR2
73	MT-ND2.2	0	0.712601	0.318	0.194	0	L4_young,MT-ND2
74	CALM1.1	0	0.839827	0.257	0.142	0	L4_young,CALM1
75	CCNI	0	1.23268	0.171	0.072	0	L4_young,CCNI
76	MT-CO2	1.79584e-289	0.378926	0.654	0.529	3.73248e-285	L4_young,MT-CO2
77	HOTTIP.1	1.12817e-284	-1.85722	0.04	0.129	2.34479e-280	L4_young,HOTTIP
78	MT-RNR1.2	1.30623e-248	0.428245	0.446	0.326	2.71486e-244	L4_young,MT-RNR1
79	NRGN.3	6.24194e-230	0.621448	0.247	0.157	1.29732e-225	L4_young,NRGN
80	MT-CO1.1	9.09363e-205	0.490651	0.323	0.225	1.89002e-200	L4_young,MT-CO1
81	STMN1.2	4.18049e-201	0.375756	0.448	0.336	8.68874e-197	L4_young,STMN1
82	MT-CO3.1	1.83306e-196	0.322554	0.537	0.421	3.80984e-192	L4_young,MT-CO3
83	STMN2	9.4049e-164	0.86571	0.107	0.058	1.95471e-159	L4_young,STMN2
84	MALAT1	2.22848e-143	0.702686	0.135	0.082	4.63168e-139	L4_young,MALAT1
85	PEBP1.1	5.62784e-137	0.562818	0.191	0.128	1.16969e-132	L4_young,PEBP1
86	MT-ND5.1	6.95096e-115	0.49325	0.19	0.131	1.44469e-110	L4_young,MT-ND5
87	MT-TV.2	1.31956e-108	-1.07427	0.056	0.107	2.74258e-104	L4_young,MT-TV
88	NCDN	3.05642e-92	0.667994	0.1	0.063	6.35247e-88	L4_young,NCDN
89	BASP1	5.68261e-87	0.64507	0.102	0.065	1.18107e-82	L4_young,BASP1
90	MT-ND6.1	1.39433e-81	0.420248	0.167	0.119	2.89797e-77	L4_young,MT-ND6
91	MBP.3	5.7734e-68	-0.716458	0.071	0.112	1.19994e-63	L4_young,MBP
92	RPL31.1	8.25059e-61	0.310609	0.196	0.15	1.7148e-56	L4_young,RPL31
93	RPS21.2	1.48834e-60	0.338433	0.182	0.138	3.09337e-56	L4_young,RPS21
94	RPL23	1.00382e-25	0.306755	0.101	0.08	2.08634e-21	L4_young,RPL23
95	CALM2.2	6.73078e-24	-0.372345	0.158	0.186	1.39893e-19	L4_young,CALM2
96	LDHB.1	3.42404e-19	-0.36905	0.088	0.108	7.11653e-15	L4_young,LDHB
97	COX6C.2	2.61013e-11	-0.270561	0.127	0.143	5.42489e-07	L4_young,COX6C
98	NDUFB9.2	1.18767e-10	-0.286276	0.088	0.102	2.46844e-06	L4_young,NDUFB9
99	MT-ND4.3	0	0.492536	0.782	0.577	0	L5-6_young,MT-ND4
100	NRGN.4	0	0.834515	0.276	0.153	0	L5-6_young,NRGN
101	MALAT1.1	0	1.27446	0.189	0.078	0	L5-6_young,MALAT1
102	CALM1.2	0	0.701636	0.231	0.141	0	L5-6_young,CALM1
103	HOTTIP.2	0	-1.51883	0.052	0.13	0	L5-6_young,HOTTIP
104	MAP1B	0	1.09265	0.131	0.06	0	L5-6_young,MAP1B
105	STMN2.1	0	0.981928	0.113	0.057	0	L5-6_young,STMN2
106	STMN1.3	5.78345e-228	0.321428	0.435	0.334	1.20203e-223	L5-6_young,STMN1
107	NCDN.1	1.29757e-224	0.832545	0.11	0.061	2.69688e-220	L5-6_young,NCDN
108	PDXP	3.96808e-214	0.858015	0.103	0.057	8.24726e-210	L5-6_young,PDXP
109	MT-TV.3	1.62343e-200	-1.23512	0.051	0.108	3.37413e-196	L5-6_young,MT-TV
110	PEBP1.2	1.04112e-180	0.550398	0.187	0.127	2.16387e-176	L5-6_young,PEBP1
111	CCNI.1	1.19601e-172	0.698349	0.12	0.073	2.4858e-168	L5-6_young,CCNI
112	BASP1.1	7.5511e-167	0.725131	0.107	0.064	1.56942e-162	L5-6_young,BASP1
113	MT-ND1.3	2.75417e-145	0.276255	0.38	0.303	5.72427e-141	L5-6_young,MT-ND1
114	MT-CO1.2	1.94975e-123	0.313484	0.289	0.225	4.05236e-119	L5-6_young,MT-CO1
115	HSP90AA1	5.23443e-121	0.561612	0.114	0.075	1.08792e-116	L5-6_young,HSP90AA1
116	CALM3.1	3.3071e-92	0.475317	0.126	0.089	6.87348e-88	L5-6_young,CALM3
117	RPL31.2	4.45674e-78	0.310562	0.193	0.15	9.2629e-74	L5-6_young,RPL31
118	COX6C.3	2.53504e-70	-0.529158	0.107	0.145	5.26883e-66	L5-6_young,COX6C
119	NDUFB9.3	5.69203e-49	-0.519369	0.076	0.103	1.18303e-44	L5-6_young,NDUFB9
120	NDUFA4.2	1.81214e-40	-0.335383	0.242	0.272	3.76635e-36	L5-6_young,NDUFA4
121	LDHB.2	1.8634e-39	-0.444185	0.084	0.109	3.8729e-35	L5-6_young,LDHB
122	MT-TL1	4.82332e-38	-0.426574	0.123	0.15	1.00248e-33	L5-6_young,MT-TL1
123	MT-ND3.2	2.04695e-35	-0.430017	0.232	0.257	4.25438e-31	L5-6_young,MT-ND3
124	CALM2.3	3.43991e-22	-0.309849	0.164	0.186	7.14952e-18	L5-6_young,CALM2
125	MTATP6P1.3	0	0.743311	0.549	0.35	0	L1-3_young,MTATP6P1
126	MT-ND4.4	0	0.456918	0.774	0.584	0	L1-3_young,MT-ND4
127	MT-ND1.4	0	0.677347	0.47	0.303	0	L1-3_young,MT-ND1
128	MT-RNR2.2	0	0.535932	0.886	0.721	0	L1-3_young,MT-RNR2
129	MT-RNR1.3	0	0.595793	0.49	0.326	0	L1-3_young,MT-RNR1
130	CALM1.3	0	0.899758	0.264	0.143	0	L1-3_young,CALM1
131	MALAT1.2	0	1.21897	0.189	0.081	0	L1-3_young,MALAT1
132	MT-ND2.3	6.21572e-259	0.719249	0.32	0.196	1.29188e-254	L1-3_young,MT-ND2
133	MT-CO2.1	3.5468e-227	0.409172	0.666	0.531	7.37168e-223	L1-3_young,MT-CO2
134	NRGN.5	2.14221e-207	0.699883	0.261	0.158	4.45238e-203	L1-3_young,NRGN
135	CCNI.2	5.10817e-194	0.968517	0.146	0.074	1.06168e-189	L1-3_young,CCNI
136	MT-ATP6.1	1.59006e-187	0.290138	0.776	0.652	3.30477e-183	L1-3_young,MT-ATP6
137	HOTTIP.3	4.08123e-160	-1.62263	0.047	0.128	8.48242e-156	L1-3_young,HOTTIP
138	MT-CO1.3	1.26206e-147	0.502452	0.326	0.226	2.62307e-143	L1-3_young,MT-CO1
139	NCDN.2	2.41654e-115	0.854204	0.114	0.063	5.02254e-111	L1-3_young,NCDN
140	STMN2.2	1.37572e-97	0.828364	0.104	0.059	2.8593e-93	L1-3_young,STMN2
141	RPS21.3	1.31355e-94	0.522749	0.204	0.138	2.73007e-90	L1-3_young,RPS21
142	MT-CO3.2	1.85618e-94	0.264954	0.522	0.423	3.85789e-90	L1-3_young,MT-CO3
143	PEBP1.3	3.60667e-86	0.549771	0.189	0.129	7.49611e-82	L1-3_young,PEBP1
144	TMSB10.1	3.40032e-71	-0.802387	0.087	0.143	7.06722e-67	L1-3_young,TMSB10
145	RPL31.3	1.95583e-50	0.369337	0.2	0.151	4.06499e-46	L1-3_young,RPL31
146	MT-TV.4	2.41912e-46	-0.816304	0.067	0.106	5.02789e-42	L1-3_young,MT-TV
147	MT-ND5.2	4.12676e-44	0.37178	0.176	0.132	8.57705e-40	L1-3_young,MT-ND5
148	MT-ND6.2	1.49808e-34	0.322704	0.157	0.12	3.11361e-30	L1-3_young,MT-ND6
149	CAMK2N1.1	1.08989e-32	0.383277	0.115	0.084	2.26523e-28	L1-3_young,CAMK2N1
150	LDHB.3	4.58141e-26	-0.51877	0.079	0.108	9.522e-22	L1-3_young,LDHB
151	CALM2.4	7.88056e-24	-0.431885	0.152	0.186	1.6379e-19	L1-3_young,CALM2
152	MBP.4	5.35294e-23	-0.469638	0.083	0.111	1.11256e-18	L1-3_young,MBP
153	RPL23.1	5.53745e-17	0.300219	0.101	0.08	1.1509e-12	L1-3_young,RPL23
154	RPL37A	1.04045e-12	0.254065	0.102	0.084	2.16247e-08	L1-3_young,RPL37A
155	MT-ND4.5	0	0.769549	0.834	0.586	0	WM_young,MT-ND4
156	PLP1.1	0	2.11738	0.25	0.059	0	WM_young,PLP1
157	MBP.5	0	1.50592	0.288	0.108	0	WM_young,MBP
158	GFAP	0	2.83809	0.14	0.02	0	WM_young,GFAP
159	MALAT1.3	2.201e-240	1.33221	0.213	0.083	4.57455e-236	WM_young,MALAT1
160	CRYAB	4.60109e-199	1.83959	0.1	0.028	9.5629e-195	WM_young,CRYAB
161	PDXP.1	6.90578e-177	1.39494	0.153	0.058	1.4353e-172	WM_young,PDXP
162	NCDN.3	1.33965e-87	1.08033	0.132	0.063	2.78433e-83	WM_young,NCDN
163	MAP1B.1	2.23776e-80	1.01387	0.129	0.063	4.65096e-76	WM_young,MAP1B
164	NRGN.6	9.58465e-76	0.657097	0.256	0.159	1.99207e-71	WM_young,NRGN
165	SEC62	1.94994e-62	0.899545	0.118	0.061	4.05276e-58	WM_young,SEC62
166	HSP90AA1.1	4.66705e-57	0.833084	0.137	0.077	9.7e-53	WM_young,HSP90AA1
167	STMN1.4	2.17412e-50	0.351798	0.442	0.339	4.51869e-46	WM_young,STMN1
168	NDUFA4.3	2.29021e-50	-0.755253	0.183	0.272	4.75998e-46	WM_young,NDUFA4
169	MT-CO2.2	6.84533e-45	0.285398	0.626	0.533	1.42273e-40	WM_young,MT-CO2
170	RPL11	9.32644e-45	0.823513	0.115	0.065	1.93841e-40	WM_young,RPL11
171	RPL8	8.77542e-38	0.702622	0.126	0.077	1.82388e-33	WM_young,RPL8
172	SEPTIN4	3.55343e-34	0.662422	0.124	0.078	7.38545e-30	WM_young,SEPTIN4
173	RPL37A.1	4.38623e-33	0.625177	0.131	0.084	9.11634e-29	WM_young,RPL37A
174	CALM2.5	1.22852e-30	-0.732621	0.124	0.185	2.55335e-26	WM_young,CALM2
175	RPL4	5.91264e-30	0.650433	0.105	0.065	1.22888e-25	WM_young,RPL4
176	RPS24	5.99745e-29	0.650772	0.105	0.066	1.24651e-24	WM_young,RPS24
177	COX6C.4	5.18458e-28	-0.768361	0.089	0.143	1.07756e-23	WM_young,COX6C
178	NACA	1.14031e-24	0.457426	0.155	0.109	2.37002e-20	WM_young,NACA
179	CKB.2	2.07074e-24	0.472792	0.16	0.114	4.30382e-20	WM_young,CKB
180	CCNI.3	5.76836e-23	0.562291	0.113	0.076	1.19889e-18	WM_young,CCNI
181	MT-TV.5	8.90946e-23	-0.865986	0.063	0.105	1.85174e-18	WM_young,MT-TV
182	RPS12	2.26929e-22	0.492822	0.133	0.092	4.7165e-18	WM_young,RPS12
183	PEBP1.4	4.46121e-21	0.41417	0.175	0.13	9.27218e-17	WM_young,PEBP1
184	MT-ND5.3	7.43689e-21	0.394743	0.179	0.133	1.54568e-16	WM_young,MT-ND5
185	CALM1.4	1.23448e-19	0.381858	0.191	0.146	2.56573e-15	WM_young,CALM1
186	RPS16	1.4643e-19	0.565182	0.108	0.075	3.04341e-15	WM_young,RPS16
187	PFDN5	1.89087e-19	0.546117	0.1	0.068	3.92999e-15	WM_young,PFDN5
188	RPL23.2	8.13219e-17	0.468388	0.112	0.08	1.69019e-12	WM_young,RPL23
189	ATP5ME	5.24225e-16	0.436202	0.123	0.09	1.08955e-11	WM_young,ATP5ME
190	RPS14	8.59846e-16	0.465384	0.102	0.072	1.7871e-11	WM_young,RPS14
191	CALM3.2	1.02367e-15	0.413262	0.124	0.091	2.12759e-11	WM_young,CALM3
192	RPS4X	5.93226e-13	0.355234	0.127	0.097	1.23296e-08	WM_young,RPS4X
193	TPT1	1.24038e-12	0.27046	0.171	0.136	2.578e-08	WM_young,TPT1
194	SNAP25.2	1.79911e-11	-0.460875	0.084	0.114	3.73926e-07	WM_young,SNAP25
195	GAPDH.1	9.07683e-11	0.369473	0.114	0.088	1.88653e-06	WM_young,GAPDH
196	RPS6	9.34837e-10	0.343594	0.102	0.079	1.94297e-05	WM_young,RPS6
197	MT-ND3.3	1.96554e-07	-0.402673	0.232	0.255	0.00408518	WM_young,MT-ND3
198	MT-TL1.1	1.48847e-06	-0.378373	0.126	0.148	0.0309363	WM_young,MT-TL1
199	COX4I1.1	6.47405e-06	-0.280804	0.182	0.206	0.134557	WM_young,COX4I1
200	TUBA1A.1	2.28194e-05	0.251898	0.101	0.085	0.474279	WM_young,TUBA1A
201	TMSB10.2	0.000282979	-0.265485	0.125	0.142	1	WM_young,TMSB10

## Sheet: Fig. 1g
			p_val	avg_log2FC	pct.1	pct.2	p_val_adj	cluster	gene
	1	C3	0	3.92488	0.125	0.009	0	MG,C3
	2	C1QB	8.27452e-273	3.66551	0.106	0.009	1.71978e-268	MG,C1QB
	3	CD74	5.43667e-240	2.90017	0.181	0.027	1.12996e-235	MG,CD74
	4	SLC1A3	6.19578e-72	1.58792	0.184	0.063	1.28773e-67	MG,SLC1A3
	5	APOE	2.00016e-63	1.89211	0.128	0.038	4.15713e-59	MG,APOE
	6	MT-RNR2	8.94148e-48	0.373183	0.973	0.944	1.8584e-43	MG,MT-RNR2
	7	CTSB	1.79363e-41	1.57777	0.119	0.043	3.72788e-37	MG,CTSB
	8	FTL	1.61527e-35	1.25386	0.156	0.068	3.35717e-31	MG,FTL
	9	SAT1	1.0551e-30	1.39775	0.106	0.042	2.19291e-26	MG,SAT1
	10	CST3	4.71016e-25	0.89848	0.226	0.131	9.7896e-21	MG,CST3
	11	TMSB4X	2.23869e-24	0.948213	0.21	0.12	4.65289e-20	MG,TMSB4X
	12	TPT1	5.51238e-22	0.558803	0.461	0.346	1.14569e-17	MG,TPT1
	13	RPS19	6.27372e-21	0.893207	0.192	0.111	1.30393e-16	MG,RPS19
	14	RPS11	2.91503e-20	0.794516	0.227	0.14	6.0586e-16	MG,RPS11
	15	RPL23	1.13368e-19	0.68617	0.343	0.243	2.35624e-15	MG,RPL23
	16	SH3KBP1	8.37229e-16	0.939162	0.14	0.08	1.7401e-11	MG,SH3KBP1
	17	RPS24	1.09646e-15	0.5957	0.303	0.215	2.27888e-11	MG,RPS24
	18	MT-ND1	5.6446e-15	0.292793	0.707	0.616	1.17317e-10	MG,MT-ND1
	19	RPS8	2.86277e-12	0.59357	0.259	0.187	5.94998e-08	MG,RPS8
	20	MT-ND3	5.17346e-12	0.43608	0.572	0.503	1.07525e-07	MG,MT-ND3
	21	RPL37	1.12354e-11	0.656026	0.189	0.127	2.33516e-07	MG,RPL37
	22	MT-TL1	1.24924e-10	0.421514	0.409	0.333	2.59641e-06	MG,MT-TL1
	23	CD63	5.6975e-10	0.754672	0.119	0.074	1.18417e-05	MG,CD63
	24	LDB1	2.11504e-09	0.811199	0.14	0.093	4.39589e-05	MG,LDB1
	25	RPL11	5.46013e-09	0.490367	0.283	0.22	0.000113483	MG,RPL11
	26	MT-ND2	4.41246e-08	0.274744	0.541	0.472	0.000917086	MG,MT-ND2
	27	MT-TV	4.51244e-08	0.482995	0.287	0.228	0.000937866	MG,MT-TV
	28	RPS6	1.24587e-06	0.357437	0.286	0.231	0.0258942	MG,RPS6
	29	RPS20	5.42009e-06	0.515036	0.154	0.115	0.112651	MG,RPS20
	30	PSAP	8.29832e-06	0.429048	0.215	0.17	0.172472	MG,PSAP
	31	RPS12	6.01392e-05	0.287018	0.329	0.283	1	MG,RPS12
	32	HOTTIP	7.14826e-05	0.370794	0.288	0.245	1	MG,HOTTIP
	33	MT-ND6	9.09851e-05	0.296386	0.347	0.301	1	MG,MT-ND6
	34	MT-ND5	0.000164385	0.279104	0.392	0.349	1	MG,MT-ND5
	35	GLUL	0.000179473	0.366391	0.145	0.112	1	MG,GLUL
	36	RPLP1	0.00379266	0.359955	0.115	0.092	1	MG,RPLP1
	37	RPLP2	0.0043747	0.403205	0.131	0.107	1	MG,RPLP2
	38	RPS3	0.00454274	0.29524	0.246	0.216	1	MG,RPS3
	39	RPL13	0.00753118	0.275602	0.183	0.157	1	MG,RPL13
	40	NLRP1	1.50141e-77	2.11233	0.175	0.05	3.12052e-73	TC,NLRP1
	41	MTRNR2L12	1.23601e-73	1.98187	0.183	0.055	2.56891e-69	TC,MTRNR2L12
	42	MT-CO2	1.29826e-58	0.529548	0.95	0.877	2.6983e-54	TC,MT-CO2
	43	MT-RNR21	3.5021e-45	0.441052	0.966	0.944	7.27877e-41	TC,MT-RNR2
	44	SH3KBP11	2.08012e-42	1.43369	0.193	0.08	4.32333e-38	TC,SH3KBP1
	45	LDB11	1.99041e-34	1.54401	0.2	0.093	4.13688e-30	TC,LDB1
	46	B2M	4.44257e-32	1.36088	0.171	0.076	9.23344e-28	TC,B2M
	47	MT-ND31	9.25303e-20	0.705992	0.588	0.503	1.92315e-15	TC,MT-ND3
	48	RPS31	1.72672e-19	0.85188	0.321	0.216	3.58882e-15	TC,RPS3
	49	RPS16	2.04356e-17	0.706958	0.367	0.264	4.24734e-13	TC,RPS16
	50	NCALD	1.03047e-16	0.847667	0.192	0.112	2.14173e-12	TC,NCALD
	51	MT-ND11	8.54064e-16	0.373303	0.714	0.616	1.77509e-11	TC,MT-ND1
	52	RPS121	1.67612e-15	0.633851	0.384	0.282	3.48365e-11	TC,RPS12
	53	RPL18	1.95212e-15	0.683386	0.301	0.207	4.05729e-11	TC,RPL18
	54	RPL131	1.19226e-13	0.800044	0.237	0.157	2.47799e-09	TC,RPL13
	55	MT-RNR1	2.63546e-13	0.351012	0.718	0.635	5.47754e-09	TC,MT-RNR1
	56	RPS191	1.60008e-11	0.8092	0.176	0.111	3.32561e-07	TC,RPS19
	57	MT-TL11	9.75035e-10	0.49221	0.406	0.333	2.02651e-05	TC,MT-TL1
	58	RPS61	3.74714e-09	0.525415	0.301	0.231	7.78806e-05	TC,RPS6
	59	RPL3	5.86661e-09	0.762465	0.15	0.098	0.000121932	TC,RPL3
	60	RPS14	6.1505e-09	0.494064	0.324	0.252	0.000127832	TC,RPS14
	61	MT-TV1	8.36866e-09	0.590437	0.294	0.228	0.000173934	TC,MT-TV
	62	RPS4X	3.31927e-08	0.492323	0.359	0.291	0.000689877	TC,RPS4X
	63	MT-ATP8	4.7775e-08	0.614715	0.2	0.143	0.000992955	TC,MT-ATP8
	64	TMSB4X1	4.87842e-08	0.658003	0.174	0.12	0.00101393	TC,TMSB4X
	65	MT-ND61	1.15049e-07	0.450943	0.368	0.301	0.00239117	TC,MT-ND6
	66	RPS111	1.07602e-06	0.554994	0.192	0.14	0.0223639	TC,RPS11
	67	MT-ND21	3.02685e-06	0.282136	0.535	0.472	0.06291	TC,MT-ND2
	68	RPS27A	3.20532e-06	0.625129	0.111	0.074	0.0666194	TC,RPS27A
	69	ARPC2	1.74435e-05	0.644963	0.119	0.083	0.362547	TC,ARPC2
	70	RPS28	3.51102e-05	0.595003	0.11	0.076	0.72973	TC,RPS28
	71	HOTTIP1	7.64917e-05	0.478933	0.289	0.246	1	TC,HOTTIP
	72	RPS29	0.000103661	0.394965	0.219	0.174	1	TC,RPS29
	73	RPS241	0.000142571	0.380563	0.26	0.216	1	TC,RPS24
	74	RPL14	0.000365185	0.505385	0.142	0.108	1	TC,RPL14
	75	HSP90AA1	0.000711483	0.329019	0.29	0.247	1	TC,HSP90AA1
	76	RPLP21	0.000809792	0.428622	0.139	0.107	1	TC,RPLP2
	77	TPT11	0.000838777	0.298007	0.388	0.347	1	TC,TPT1
	78	RPL111	0.00224108	0.367896	0.256	0.221	1	TC,RPL11
	79	RPL19	0.0078815	0.348442	0.163	0.136	1	TC,RPL19
	80	RPL26	0.00830977	0.320617	0.212	0.183	1	TC,RPL26
	81	RPL231	0.0088034	0.299962	0.273	0.243	1	TC,RPL23
	82	PLP1	0	2.73142	0.604	0.161	0	Oligodendrocytes,PLP1
	83	TF	0	2.55611	0.348	0.08	0	Oligodendrocytes,TF
	84	MBP	0	1.07341	0.552	0.327	0	Oligodendrocytes,MBP
	85	CRYAB	0	1.43416	0.279	0.116	0	Oligodendrocytes,CRYAB
	86	QDPR	0	1.27551	0.312	0.15	0	Oligodendrocytes,QDPR
	87	LDB12	0	2.11272	0.237	0.083	0	Oligodendrocytes,LDB1
	88	CNP	0	2.11855	0.16	0.042	0	Oligodendrocytes,CNP
	89	ERMN	0	2.34102	0.116	0.025	0	Oligodendrocytes,ERMN
	90	S100B	4.8946e-260	1.19465	0.259	0.128	1.01729e-255	Oligodendrocytes,S100B
	91	MOBP	3.07452e-246	1.63573	0.13	0.046	6.39009e-242	Oligodendrocytes,MOBP
	92	RNASE1	2.92714e-200	1.6257	0.106	0.038	6.08376e-196	Oligodendrocytes,RNASE1
	93	SEPTIN4	3.39557e-197	0.779472	0.419	0.278	7.05735e-193	Oligodendrocytes,SEPTIN4
	94	QKI	1.47146e-183	1.47081	0.118	0.046	3.05828e-179	Oligodendrocytes,QKI
	95	MT-ND32	1.0036e-163	0.693899	0.601	0.497	2.08588e-159	Oligodendrocytes,MT-ND3
	96	HOTTIP2	9.27404e-141	0.777792	0.352	0.238	1.92752e-136	Oligodendrocytes,HOTTIP
	97	APOD	7.41305e-139	1.1722	0.132	0.062	1.54073e-134	Oligodendrocytes,APOD
	98	TUBA1A	1.30484e-112	0.657937	0.382	0.278	2.71198e-108	Oligodendrocytes,TUBA1A
	99	GPM6B	1.21857e-92	1.13915	0.1	0.049	2.53268e-88	Oligodendrocytes,GPM6B
	100	PTMA	1.59295e-89	0.950783	0.13	0.071	3.31079e-85	Oligodendrocytes,PTMA
	101	FEZ1	1.38478e-64	0.926589	0.109	0.062	2.87813e-60	Oligodendrocytes,FEZ1
	102	GLUL1	8.9028e-37	0.557763	0.155	0.11	1.85036e-32	Oligodendrocytes,GLUL
	103	MT-TV2	7.88873e-24	0.302314	0.272	0.226	1.63959e-19	Oligodendrocytes,MT-TV
	104	APLP1	1.27228e-17	0.400756	0.158	0.127	2.6443e-13	Oligodendrocytes,APLP1
	105	SH3KBP12	2.00462e-17	0.477032	0.105	0.079	4.1664e-13	Oligodendrocytes,SH3KBP1
	106	MT-ATP81	7.94035e-17	0.354765	0.173	0.141	1.65032e-12	Oligodendrocytes,MT-ATP8
	107	RPL261	1.02646e-15	0.306842	0.215	0.181	2.1334e-11	Oligodendrocytes,RPL26
	108	RPL34	2.35106e-13	0.261983	0.268	0.236	4.88645e-09	Oligodendrocytes,RPL34
	109	DPYSL2	8.36051e-06	0.26315	0.111	0.097	0.173765	Oligodendrocytes,DPYSL2
	110	MT-CO21	9.59253e-227	0.565377	0.956	0.875	1.99371e-222	Unknown,MT-CO2
	111	ATP1B1	8.23783e-86	1.21966	0.182	0.089	1.71215e-81	Unknown,ATP1B1
	112	SPARCL1	8.36049e-45	0.620214	0.309	0.216	1.73765e-40	Unknown,SPARCL1
	113	RBFOX1	5.11404e-32	0.83892	0.126	0.074	1.0629e-27	Unknown,RBFOX1
	114	STMN2	1.23329e-30	0.503834	0.316	0.239	2.56328e-26	Unknown,STMN2
	115	SNRPN	3.28872e-26	0.710355	0.142	0.091	6.83527e-22	Unknown,SNRPN
	116	NCALD1	6.34788e-20	0.599208	0.158	0.111	1.31934e-15	Unknown,NCALD
	117	MAP2	8.20239e-15	0.493719	0.162	0.12	1.70478e-10	Unknown,MAP2
	118	SEPTIN41	1.4824e-14	0.318315	0.341	0.286	3.08103e-10	Unknown,SEPTIN4
	119	MEG3	8.37032e-14	0.572118	0.106	0.074	1.73969e-09	Unknown,MEG3
	120	MT-ATP82	1.04723e-08	0.331082	0.175	0.142	0.000217657	Unknown,MT-ATP8
	121	SH3KBP13	5.66474e-08	0.397317	0.104	0.08	0.00117736	Unknown,SH3KBP1
	122	KIF5C	1.71556e-07	0.383674	0.124	0.099	0.00356562	Unknown,KIF5C
	123	LDB13	2.11699e-05	0.489696	0.113	0.093	0.439995	Unknown,LDB1
	124	NRGN	0	1.34866	0.629	0.319	0	Neurons,NRGN
	125	STMN1	0	0.876027	0.837	0.613	0	Neurons,STMN1
	126	SNAP25	0	1.0348	0.425	0.224	0	Neurons,SNAP25
	127	VSNL1	0	1.08552	0.363	0.186	0	Neurons,VSNL1
	128	CHN1	0	1.20845	0.329	0.154	0	Neurons,CHN1
	129	CALM1	0	0.771816	0.488	0.314	0	Neurons,CALM1
	130	BASP1	0	1.20463	0.317	0.147	0	Neurons,BASP1
	131	CALM3	0	0.907677	0.379	0.218	0	Neurons,CALM3
	132	OLFM1	0	0.875386	0.39	0.231	0	Neurons,OLFM1
	133	CALM2	0	0.563265	0.515	0.367	0	Neurons,CALM2
	134	TUBA1B	0	0.583503	0.467	0.33	0	Neurons,TUBA1B
	135	GNAS	0	0.521736	0.48	0.358	0	Neurons,GNAS
	136	STMN21	0	0.849238	0.268	0.151	0	Neurons,STMN2
	137	BMERB1	0	0.979742	0.228	0.119	0	Neurons,BMERB1
	138	NNAT	0	1.10416	0.201	0.098	0	Neurons,NNAT
	139	LMO4	0	1.38911	0.161	0.063	0	Neurons,LMO4
	140	YWHAH	0	1.16984	0.176	0.08	0	Neurons,YWHAH
	141	RBFOX3	0	1.41229	0.141	0.054	0	Neurons,RBFOX3
	142	MT-ND4	0	0.403648	0.949	0.899	0	Neurons,MT-ND4
	143	DCLK1	5.02169e-270	1.05538	0.163	0.08	1.04371e-265	Neurons,DCLK1
	144	TAGLN3	5.88232e-252	0.737493	0.246	0.151	1.22258e-247	Neurons,TAGLN3
	145	CAMK2N1	8.23017e-249	0.63822	0.296	0.195	1.71056e-244	Neurons,CAMK2N1
	146	CLIP3	3.15467e-242	1.01291	0.158	0.08	6.55668e-238	Neurons,CLIP3
	147	PEBP1	6.37932e-230	0.455475	0.44	0.336	1.32588e-225	Neurons,PEBP1
	148	UCHL1	5.22242e-229	0.673109	0.261	0.169	1.08543e-224	Neurons,UCHL1
	149	CCNI	4.65028e-226	0.569927	0.299	0.201	9.66514e-222	Neurons,CCNI
	150	YWHAZ	1.35056e-221	1.05098	0.137	0.067	2.80701e-217	Neurons,YWHAZ
	151	NEFL	8.60394e-221	0.889723	0.173	0.096	1.78824e-216	Neurons,NEFL
	152	NCDN	3.73918e-211	0.587603	0.286	0.194	7.77151e-207	Neurons,NCDN
	153	SYT1	4.92733e-196	0.931597	0.137	0.071	1.0241e-191	Neurons,SYT1
	154	YWHAG	6.78288e-196	1.00942	0.127	0.063	1.40975e-191	Neurons,YWHAG
	155	PCP4	5.30946e-179	0.577353	0.244	0.163	1.10352e-174	Neurons,PCP4
	156	YWHAB	4.25093e-171	0.684941	0.186	0.114	8.83514e-167	Neurons,YWHAB
	157	KHDRBS3	1.565e-169	1.0871	0.103	0.049	3.2527e-165	Neurons,KHDRBS3
	158	GAP43	3.41433e-156	0.713855	0.166	0.101	7.09634e-152	Neurons,GAP43
	159	PDXP	3.12934e-142	0.459939	0.288	0.212	6.50403e-138	Neurons,PDXP
	160	CKB	1.54027e-130	0.317151	0.423	0.342	3.2013e-126	Neurons,CKB
	161	SNCB	1.47824e-129	0.817199	0.117	0.066	3.07238e-125	Neurons,SNCB
	162	NAPB	1.30054e-128	0.708896	0.143	0.088	2.70305e-124	Neurons,NAPB
	163	ACTB	9.45971e-121	0.560707	0.181	0.122	1.96611e-116	Neurons,ACTB
	164	GABARAPL1	2.12484e-115	0.826196	0.103	0.058	4.41627e-111	Neurons,GABARAPL1
	165	NGRN	1.51851e-114	0.492345	0.21	0.149	3.15606e-110	Neurons,NGRN
	166	TUBB2A	1.08192e-110	0.495958	0.22	0.16	2.24866e-106	Neurons,TUBB2A
	167	VAMP2	1.57766e-100	0.614511	0.139	0.091	3.27902e-96	Neurons,VAMP2
	168	CLTB	5.36286e-98	0.650632	0.125	0.08	1.11462e-93	Neurons,CLTB
	169	TCEAL2	1.26e-96	0.481457	0.199	0.144	2.61877e-92	Neurons,TCEAL2
	170	DNAJB2	3.53878e-96	0.523662	0.168	0.117	7.35501e-92	Neurons,DNAJB2
	171	CNRIP1	1.1435e-94	0.708591	0.103	0.063	2.37664e-90	Neurons,CNRIP1
	172	RTN1	2.87793e-93	0.614504	0.135	0.089	5.98149e-89	Neurons,RTN1
	173	MDH1	3.34755e-93	0.453201	0.191	0.137	6.95754e-89	Neurons,MDH1
	174	PPP3CA	1.03048e-91	0.679056	0.116	0.073	2.14175e-87	Neurons,PPP3CA
	175	RTN4	5.52769e-90	0.406326	0.23	0.173	1.14888e-85	Neurons,RTN4
	176	NDRG4	1.34417e-87	0.485333	0.172	0.123	2.79371e-83	Neurons,NDRG4
	177	DYNLL2	1.2702e-86	0.57535	0.133	0.089	2.63999e-82	Neurons,DYNLL2
	178	RAC1	1.40925e-80	0.653366	0.102	0.064	2.92898e-76	Neurons,RAC1
	179	ALDOA	9.74647e-79	0.40078	0.213	0.162	2.02571e-74	Neurons,ALDOA
	180	BEX3	3.56893e-78	0.344208	0.247	0.193	7.41766e-74	Neurons,BEX3
	181	MAP1B	3.35272e-76	0.351133	0.252	0.198	6.9683e-72	Neurons,MAP1B
	182	PGK1	3.78929e-76	0.598622	0.109	0.071	7.87566e-72	Neurons,PGK1
	183	TPI1	3.13774e-73	0.419821	0.182	0.136	6.52148e-69	Neurons,TPI1
	184	ARPP19	2.30471e-72	0.591987	0.102	0.066	4.79012e-68	Neurons,ARPP19
	185	PVALB	1.3708e-69	0.453017	0.149	0.107	2.84906e-65	Neurons,PVALB
	186	CSNK2B	3.18632e-69	0.481917	0.144	0.103	6.62245e-65	Neurons,CSNK2B
	187	EIF4A2	5.52534e-69	0.339057	0.216	0.168	1.14839e-64	Neurons,EIF4A2
	188	EID1	6.19451e-69	0.51782	0.121	0.084	1.28747e-64	Neurons,EID1
	189	SKP1	6.27769e-69	0.385824	0.193	0.147	1.30476e-64	Neurons,SKP1
	190	AP2M1	1.07834e-63	0.561014	0.108	0.073	2.24123e-59	Neurons,AP2M1
	191	SNU13	2.07705e-63	0.488081	0.127	0.09	4.31693e-59	Neurons,SNU13
	192	ATP5MC3	9.04124e-63	0.333301	0.212	0.166	1.87913e-58	Neurons,ATP5MC3
	193	TERF2IP	2.39045e-59	0.480978	0.119	0.084	4.96831e-55	Neurons,TERF2IP
	194	ATP5IF1	9.13051e-59	0.268318	0.285	0.236	1.89769e-54	Neurons,ATP5IF1
	195	PRDX5	3.85491e-58	0.309227	0.218	0.173	8.01204e-54	Neurons,PRDX5
	196	MRFAP1	5.1964e-58	0.424677	0.131	0.095	1.08002e-53	Neurons,MRFAP1
	197	HINT1	7.44204e-58	0.36947	0.165	0.125	1.54675e-53	Neurons,HINT1
	198	HNRNPA2B1	4.4346e-56	0.342738	0.184	0.143	9.21688e-52	Neurons,HNRNPA2B1
	199	BEX4	2.35541e-55	0.453942	0.122	0.088	4.89549e-51	Neurons,BEX4
	200	UQCRH	6.44959e-54	0.250995	0.284	0.236	1.34048e-49	Neurons,UQCRH
	201	YWHAE	9.96613e-54	0.313894	0.209	0.166	2.07136e-49	Neurons,YWHAE
	202	GNB1	2.11835e-53	0.35502	0.176	0.137	4.40278e-49	Neurons,GNB1
	203	HSP90AB1	2.51007e-53	0.358952	0.171	0.133	5.21694e-49	Neurons,HSP90AB1
	204	ATP6V1F	7.76868e-53	0.425245	0.126	0.093	1.61464e-48	Neurons,ATP6V1F
	205	CCK	5.49118e-52	0.332814	0.187	0.148	1.14129e-47	Neurons,CCK
	206	NEDD8	6.647e-50	0.295672	0.219	0.178	1.38151e-45	Neurons,NEDD8
	207	MTURN	1.12953e-49	0.426227	0.115	0.083	2.34761e-45	Neurons,MTURN
	208	BEX1	3.88804e-47	0.404374	0.127	0.096	8.08089e-43	Neurons,BEX1
	209	BEX2	4.86001e-47	0.37141	0.144	0.111	1.01011e-42	Neurons,BEX2
	210	NEFM	2.92277e-45	0.412943	0.114	0.084	6.07469e-41	Neurons,NEFM
	211	YPEL3	2.283e-43	0.433872	0.107	0.079	4.745e-39	Neurons,YPEL3
	212	ENSA	1.01993e-40	0.354482	0.141	0.11	2.11983e-36	Neurons,ENSA
	213	ATP6V1E1	1.37565e-40	0.435636	0.102	0.076	2.85914e-36	Neurons,ATP6V1E1
	214	GOT1	2.80555e-40	0.397368	0.111	0.083	5.83106e-36	Neurons,GOT1
	215	DSTN	3.09771e-40	0.285667	0.164	0.131	6.43829e-36	Neurons,DSTN
	216	SLC17A7	3.44265e-38	0.329286	0.15	0.119	7.15521e-34	Neurons,SLC17A7
	217	TSC22D1	2.46577e-36	0.344712	0.128	0.1	5.12485e-32	Neurons,TSC22D1
	218	COX7A1	1.2156e-33	0.296556	0.154	0.125	2.5265e-29	Neurons,COX7A1
	219	TSPAN7	2.86691e-32	0.334328	0.113	0.088	5.95859e-28	Neurons,TSPAN7
	220	MAP21	2.11341e-31	0.320158	0.127	0.101	4.39251e-27	Neurons,MAP2
	221	TLE5	6.49422e-31	0.318853	0.121	0.096	1.34976e-26	Neurons,TLE5
	222	APLP11	7.71459e-31	0.29087	0.135	0.109	1.6034e-26	Neurons,APLP1
	223	SERPINI1	2.73738e-30	0.302418	0.117	0.092	5.68938e-26	Neurons,SERPINI1
	224	PKM	1.34457e-28	0.289115	0.131	0.106	2.79455e-24	Neurons,PKM
	225	NME1	3.19387e-27	0.279195	0.127	0.103	6.63815e-23	Neurons,NME1
	226	GDI1	1.42783e-25	0.273432	0.13	0.106	2.9676e-21	Neurons,GDI1
	227	PSMC3	6.10994e-25	0.313918	0.108	0.087	1.26989e-20	Neurons,PSMC3
	228	RPL36AL	2.70181e-24	0.259709	0.136	0.112	5.61544e-20	Neurons,RPL36AL
	229	ATF4	5.46308e-24	0.27876	0.119	0.097	1.13545e-19	Neurons,ATF4
	230	CUTA	2.03072e-23	0.261735	0.14	0.117	4.22064e-19	Neurons,CUTA
	231	HBB	0	4.18991	0.345	0.022	0	VENC,HBB
	232	MT-TV3	0	1.43774	0.451	0.211	0	VENC,MT-TV
	233	MT3	0	0.987312	0.555	0.36	0	VENC,MT3
	234	CST31	0	1.51131	0.311	0.117	0	VENC,CST3
	235	TMSB10	0	0.865697	0.56	0.374	0	VENC,TMSB10
	236	MT-TL12	0	0.905969	0.491	0.32	0	VENC,MT-TL1
	237	MT2A	0	2.5588	0.159	0.028	0	VENC,MT2A
	238	CLDN5	0	4.09236	0.112	0.007	0	VENC,CLDN5
	239	IFITM3	0	2.3292	0.102	0.021	0	VENC,IFITM3
	240	MT-CO22	0	0.423641	0.928	0.874	0	VENC,MT-CO2
	241	MT-RNR22	0	0.511131	0.977	0.941	0	VENC,MT-RNR2
	242	B2M1	1.0871e-223	1.35109	0.16	0.07	2.25943e-219	VENC,B2M
	243	HOTTIP3	3.03744e-207	0.818156	0.37	0.236	6.31301e-203	VENC,HOTTIP
	244	CD631	1.88347e-201	1.21454	0.154	0.068	3.9146e-197	VENC,CD63
	245	FAM107A	3.6205e-174	1.37792	0.107	0.042	7.52485e-170	VENC,FAM107A
	246	S100A13	7.7749e-161	1.18818	0.129	0.058	1.61593e-156	VENC,S100A13
	247	TPT12	9.93265e-152	0.691584	0.455	0.338	2.0644e-147	VENC,TPT1
	248	MT-ND33	1.36732e-141	0.4731	0.605	0.496	2.84183e-137	VENC,MT-ND3
	249	CD59	4.34341e-130	1.23372	0.104	0.046	9.02735e-126	VENC,CD59
	250	RPS62	4.97438e-120	0.661907	0.325	0.224	1.03387e-115	VENC,RPS6
	251	NDRG2	1.71585e-116	0.710504	0.251	0.16	3.56621e-112	VENC,NDRG2
	252	MIR9-1HG	8.3496e-109	0.705081	0.245	0.158	1.73538e-104	VENC,MIR9-1HG
	253	LDB14	1.29135e-104	0.661146	0.158	0.089	2.68395e-100	VENC,LDB1
	254	MT-RNR11	9.04151e-104	0.337276	0.717	0.629	1.87919e-99	VENC,MT-RNR1
	255	S100B1	3.15251e-103	0.699702	0.21	0.13	6.55218e-99	VENC,S100B
	256	MYL6	7.81012e-100	0.570439	0.383	0.286	1.62326e-95	VENC,MYL6
	257	RPS4X1	1.70054e-79	0.510211	0.371	0.285	3.5344e-75	VENC,RPS4X
	258	RPS122	5.86998e-78	0.468395	0.363	0.276	1.22002e-73	VENC,RPS12
	259	CLU	2.54437e-68	0.567975	0.229	0.16	5.28822e-64	VENC,CLU
	260	RPS112	4.14723e-63	0.583244	0.198	0.136	8.61961e-59	VENC,RPS11
	261	TUBB2B	7.07247e-62	0.778031	0.105	0.061	1.46994e-57	VENC,TUBB2B
	262	MT-CO1	4.84427e-60	0.30442	0.595	0.527	1.00683e-55	VENC,MT-CO1
	263	IDS	1.55751e-58	0.48282	0.259	0.191	3.23713e-54	VENC,IDS
	264	MT-ND62	2.04181e-47	0.336506	0.366	0.296	4.24371e-43	VENC,MT-ND6
	265	SERF2	1.01994e-44	0.550869	0.16	0.112	2.11984e-40	VENC,SERF2
	266	RPLP11	1.05345e-43	0.592115	0.132	0.089	2.18949e-39	VENC,RPLP1
	267	ALDOC	9.12439e-42	0.464176	0.2	0.148	1.89641e-37	VENC,ALDOC
	268	DYNC1H1	1.03533e-40	0.582712	0.131	0.089	2.15182e-36	VENC,DYNC1H1
	269	RPS23	5.51131e-39	0.593877	0.136	0.094	1.14547e-34	VENC,RPS23
	270	RPS161	6.33693e-37	0.331247	0.319	0.261	1.31707e-32	VENC,RPS16
	271	ELOB	9.60697e-33	0.471897	0.155	0.114	1.99671e-28	VENC,ELOB
	272	UBC	1.83781e-31	0.408494	0.205	0.16	3.8197e-27	VENC,UBC
	273	RPS192	1.08633e-28	0.446895	0.147	0.109	2.25782e-24	VENC,RPS19
	274	RPL181	8.94945e-27	0.328072	0.25	0.205	1.86005e-22	VENC,RPL18
	275	RPL32	1.26287e-26	0.3728	0.202	0.16	2.62476e-22	VENC,RPL32
	276	SPARCL11	8.3224e-26	0.348889	0.26	0.215	1.72973e-21	VENC,SPARCL1
	277	RPL35	1.33288e-25	0.435544	0.138	0.104	2.77025e-21	VENC,RPL35
	278	TF1	2.15666e-25	0.316462	0.13	0.096	4.4824e-21	VENC,TF
	279	NDUFB9	3.72432e-23	0.267489	0.337	0.291	7.74063e-19	VENC,NDUFB9
	280	RPL8	7.0374e-23	0.269248	0.326	0.281	1.46265e-18	VENC,RPL8
	281	RPS32	1.61312e-22	0.283298	0.257	0.213	3.35272e-18	VENC,RPS3
	282	PLEKHB1	1.7948e-20	0.429053	0.119	0.09	3.73032e-16	VENC,PLEKHB1
	283	SEC62	5.53142e-19	0.258606	0.246	0.208	1.14965e-14	VENC,SEC62
	284	RPS201	2.13545e-18	0.381869	0.143	0.113	4.43831e-14	VENC,RPS20
	285	HCFC1R1	4.70779e-16	0.37587	0.116	0.091	9.78467e-12	VENC,HCFC1R1
	286	POLR2I	5.02502e-16	0.364613	0.125	0.099	1.0444e-11	VENC,POLR2I
	287	RPS81	8.29021e-16	0.296944	0.217	0.185	1.72304e-11	VENC,RPS8
	288	RPL27A	4.48728e-14	0.29346	0.163	0.135	9.32637e-10	VENC,RPL27A
	289	SH3KBP14	3.84936e-13	0.331321	0.1	0.079	8.00051e-09	VENC,SH3KBP1
	290	RPL132	5.9767e-13	0.257716	0.183	0.155	1.2422e-08	VENC,RPL13
	291	RPLP22	1.16288e-12	0.306423	0.129	0.106	2.41693e-08	VENC,RPLP2
	292	RPL371	2.64271e-12	0.293697	0.151	0.126	5.49261e-08	VENC,RPL37
	293	ATP5F1D	7.96276e-12	0.29079	0.135	0.111	1.65498e-07	VENC,ATP5F1D
	294	RPS17	1.81366e-11	0.3217	0.124	0.103	3.76951e-07	VENC,RPS17
	295	RPL191	5.05769e-10	0.252523	0.158	0.135	1.05119e-05	VENC,RPL19
	296	CIRBP	8.76179e-09	0.279724	0.11	0.092	0.000182105	VENC,CIRBP
	297	APOD1	0	2.89525	0.388	0.064	0	FB,APOD
	298	EBF1	0	3.79816	0.311	0.028	0	FB,EBF1
	299	FBLN1	0	4.52739	0.13	0.006	0	FB,FBLN1
	300	ATP1A2	2.41163e-199	2.45807	0.244	0.047	5.01233e-195	FB,ATP1A2
	301	ABCA8	1.1643e-110	2.87732	0.107	0.017	2.41987e-106	FB,ABCA8
	302	LDB15	3.86092e-81	2.05502	0.256	0.092	8.02453e-77	FB,LDB1
	303	MT-RNR23	2.9878e-74	0.489102	0.976	0.944	6.20984e-70	FB,MT-RNR2
	304	MT-TV4	1.37882e-72	1.20929	0.446	0.227	2.86574e-68	FB,MT-TV
	305	RASGEF1B	9.1098e-48	2.43712	0.109	0.032	1.89338e-43	FB,RASGEF1B
	306	GLUL2	8.73108e-43	1.16448	0.243	0.112	1.81467e-38	FB,GLUL
	307	HOTTIP4	2.93513e-41	0.943313	0.408	0.244	6.10038e-37	FB,HOTTIP
	308	MT-CO23	8.5929e-37	0.388945	0.937	0.877	1.78595e-32	FB,MT-CO2
	309	MT-TL13	3.03508e-34	0.820409	0.481	0.332	6.3081e-30	FB,MT-TL1
	310	SAT11	3.102e-34	1.54222	0.117	0.042	6.44719e-30	FB,SAT1
	311	CST32	3.6769e-33	1.02594	0.254	0.131	7.64207e-29	FB,CST3
	312	PTGDS	9.31293e-29	1.47562	0.109	0.042	1.9356e-24	FB,PTGDS
	313	MT-ND34	1.33351e-26	0.626102	0.618	0.503	2.77156e-22	FB,MT-ND3
	314	SH3KBP15	6.08682e-24	1.11231	0.163	0.08	1.26509e-19	FB,SH3KBP1
	315	CD632	6.38606e-24	1.13627	0.154	0.074	1.32728e-19	FB,CD63
	316	SLC1A31	4.68734e-20	1.08643	0.131	0.063	9.74217e-16	FB,SLC1A3
	317	MT31	5.94323e-15	0.507569	0.472	0.374	1.23524e-10	FB,MT3
	318	CPE	2.0085e-10	0.756762	0.142	0.088	4.17446e-06	FB,CPE
	319	MT-RNR12	5.00084e-09	0.306932	0.699	0.636	0.000103937	FB,MT-RNR1
	320	MT-ND63	1.28578e-08	0.39645	0.376	0.301	0.000267237	FB,MT-ND6
	321	MIR9-1HG1	4.40191e-07	0.517727	0.219	0.164	0.00914894	FB,MIR9-1HG
	322	TUBB2B1	5.08333e-07	0.638191	0.102	0.064	0.0105652	FB,TUBB2B
	323	DYNC1H11	3.35109e-06	0.59596	0.132	0.092	0.0696491	FB,DYNC1H1
	324	IDS1	4.07197e-06	0.418569	0.25	0.196	0.0846319	FB,IDS
	325	SEPTIN42	8.55681e-05	0.297454	0.337	0.287	1	FB,SEPTIN4
	326	NDRG21	0.000123525	0.381873	0.209	0.166	1	FB,NDRG2
	327	CLU1	0.00107832	0.364479	0.2	0.165	1	FB,CLU
	328	MT-ND51	0.00133155	0.255745	0.388	0.349	1	FB,MT-ND5
	329	SEC621	0.00234807	0.28634	0.245	0.21	1	FB,SEC62
	330	SERF21	0.0066843	0.310784	0.142	0.115	1	FB,SERF2
	331	RPS4X2	0.0074111	0.290214	0.324	0.291	1	FB,RPS4X
	332	CLU2	0	1.96582	0.468	0.159	0	Astrocytes,CLU
	333	SLC1A2	0	3.24788	0.317	0.043	0	Astrocytes,SLC1A2
	334	CST33	0	1.87136	0.388	0.126	0	Astrocytes,CST3
	335	SLC1A32	0	2.73617	0.317	0.058	0	Astrocytes,SLC1A3
	336	GLUL3	0	2.13785	0.366	0.107	0	Astrocytes,GLUL
	337	APOE1	0	2.8043	0.22	0.035	0	Astrocytes,APOE
	338	ATP1A21	0	2.46633	0.226	0.044	0	Astrocytes,ATP1A2
	339	GJA1	0	3.26184	0.142	0.017	0	Astrocytes,GJA1
	340	FGFR3	0	3.25274	0.123	0.014	0	Astrocytes,FGFR3
	341	ATP1B2	3.44585e-296	2.96176	0.112	0.017	7.16186e-292	Astrocytes,ATP1B2
	342	MT32	1.07361e-215	1.1505	0.605	0.369	2.2314e-211	Astrocytes,MT3
	343	GPM6A	2.82072e-138	1.24598	0.332	0.161	5.86259e-134	Astrocytes,GPM6A
	344	CPE1	7.86747e-113	1.44526	0.206	0.085	1.63517e-108	Astrocytes,CPE
	345	PTGDS1	8.56201e-111	1.70082	0.126	0.04	1.77953e-106	Astrocytes,PTGDS
	346	FAM107A1	4.28004e-95	1.61168	0.129	0.045	8.89564e-91	Astrocytes,FAM107A
	347	GFAP	1.37927e-93	1.28899	0.216	0.099	2.86667e-89	Astrocytes,GFAP
	348	HTRA1	2.93444e-86	1.59516	0.121	0.043	6.09893e-82	Astrocytes,HTRA1
	349	TUBB2B2	1.50096e-85	1.47616	0.154	0.063	3.1196e-81	Astrocytes,TUBB2B
	350	PTN	3.48266e-76	1.60127	0.102	0.035	7.23836e-72	Astrocytes,PTN
	351	S100B2	7.53988e-74	1.01962	0.251	0.134	1.56709e-69	Astrocytes,S100B
	352	MT-TV5	1.39111e-62	0.865671	0.35	0.226	2.89128e-58	Astrocytes,MT-TV
	353	SPARCL12	1.01796e-61	0.873221	0.338	0.216	2.11573e-57	Astrocytes,SPARCL1
	354	NDRG22	1.55818e-47	0.822156	0.265	0.165	3.23853e-43	Astrocytes,NDRG2
	355	SCG3	5.00726e-47	1.0649	0.152	0.078	1.04071e-42	Astrocytes,SCG3
	356	S100A131	2.49228e-33	1.00413	0.118	0.062	5.17996e-29	Astrocytes,S100A13
	357	MT-TL14	2.49626e-31	0.564133	0.419	0.331	5.18822e-27	Astrocytes,MT-TL1
	358	MIR9-1HG2	9.0049e-23	0.598298	0.23	0.163	1.87158e-18	Astrocytes,MIR9-1HG
	359	ALDOC1	2.52479e-20	0.618038	0.212	0.15	5.24753e-16	Astrocytes,ALDOC
	360	HOTTIP5	4.5415e-17	0.477907	0.307	0.245	9.43904e-13	Astrocytes,HOTTIP
	361	CD633	4.94227e-11	0.596535	0.107	0.074	1.0272e-06	Astrocytes,CD63
	362	LDB16	3.17768e-08	0.435136	0.124	0.093	0.000660448	Astrocytes,LDB1
	363	DYNC1H12	6.25002e-08	0.447462	0.121	0.092	0.001299	Astrocytes,DYNC1H1
	364	LDHB	3.57732e-07	0.282442	0.349	0.31	0.0074351	Astrocytes,LDHB
	365	PSAP1	6.10566e-06	0.327027	0.201	0.17	0.1269	Astrocytes,PSAP
	366	TSPAN71	7.30684e-06	0.386413	0.133	0.107	0.151865	Astrocytes,TSPAN7
	367	SERF22	1.10435e-05	0.413469	0.141	0.115	0.229528	Astrocytes,SERF2
	368	SH3KBP16	3.06011e-05	0.429938	0.101	0.08	0.636012	Astrocytes,SH3KBP1
	369	DPYSL21	0.00186917	0.309563	0.115	0.097	1	Astrocytes,DPYSL2
	370	TNR	1.7212e-242	4.0705	0.138	0.01	3.57734e-238	OPC,TNR
	371	PTPRZ1	1.19153e-240	4.14763	0.121	0.008	2.47648e-236	OPC,PTPRZ1
	372	BCAN	8.05138e-149	2.80815	0.217	0.035	1.6734e-144	OPC,BCAN
	373	OLIG1	3.75506e-126	3.25812	0.128	0.015	7.80452e-122	OPC,OLIG1
	374	HTRA11	1.07082e-87	2.28802	0.2	0.044	2.2256e-83	OPC,HTRA1
	375	CST34	1.12899e-72	1.63545	0.358	0.131	2.34649e-68	OPC,CST3
	376	APOD2	3.33002e-70	1.98648	0.232	0.065	6.92111e-66	OPC,APOD
	377	MT33	7.25141e-68	1.3558	0.623	0.373	1.50713e-63	OPC,MT3
	378	SCD5	7.2344e-65	2.01402	0.19	0.049	1.5036e-60	OPC,SCD5
	379	PTN1	1.63377e-47	2.01878	0.14	0.036	3.39562e-43	OPC,PTN
	380	MARCKS	5.35276e-33	2.07882	0.111	0.031	1.11252e-28	OPC,MARCKS
	381	CD81	8.02402e-31	1.79555	0.127	0.04	1.66771e-26	OPC,CD81
	382	S100B3	1.47553e-25	1.1338	0.269	0.136	3.06674e-21	OPC,S100B
	383	NRCAM	2.3067e-19	1.46703	0.108	0.04	4.79424e-15	OPC,NRCAM
	384	BAALC	1.07607e-17	1.25032	0.142	0.063	2.2365e-13	OPC,BAALC
	385	SCG31	1.58957e-13	1.02995	0.155	0.08	3.30376e-09	OPC,SCG3
	386	CD634	2.98018e-13	1.10037	0.147	0.074	6.19401e-09	OPC,CD63
	387	TUBB2B3	2.8552e-07	0.844468	0.112	0.064	0.00593425	OPC,TUBB2B
	388	DBI	4.97741e-07	0.838846	0.114	0.066	0.0103451	OPC,DBI
	389	MAP22	9.12735e-07	0.662013	0.181	0.121	0.0189703	OPC,MAP2
	390	GPM6A1	2.68076e-05	0.459923	0.223	0.164	0.557169	OPC,GPM6A
	391	B2M2	0.000111325	0.631884	0.115	0.076	1	OPC,B2M
	392	MT-TV6	0.000148609	0.5356	0.283	0.229	1	OPC,MT-TV
	393	SH3KBP17	0.000443347	0.568885	0.117	0.08	1	OPC,SH3KBP1
	394	RPL133	0.00165197	0.414793	0.2	0.157	1	OPC,RPL13
	395	TSPAN72	0.00372297	0.454975	0.141	0.107	1	OPC,TSPAN7
	396	PSAP2	0.00394952	0.381485	0.21	0.17	1	OPC,PSAP
	397	CPE2	0.0052993	0.456111	0.118	0.088	1	OPC,CPE
	398	SERF23	0.00838222	0.406143	0.147	0.115	1	OPC,SERF2

## Sheet: Fig. 3c
MinScore	Recall	Precision
11	55.2	91.6
12	54.2	97.3
13	50.4	99.5
14	47.6	99.9

## Sheet: Fig. 3d
Precision	Count
0	14
5	0
10	1
15	2
20	3
25	1
30	5
35	0
40	6
45	2
50	10
55	5
60	4
65	13
70	6
75	14
80	32
85	32
90	145
95	69600

## Sheet: Fig. 3e
MinScore	Recall	Precision
11	83.3	91.9
12	81.8	97.6
13	75.4	99.6
14	70.9	99.9

## Sheet: Fig. 3f
# reads	Usual truncation	No truncation
Total	20000000	20000000
PolyA found	16776989	19760940
Linker found	12561567	18692726
Primer found	11899826	18311480
Barcode >= 11	12125936	18118630
Barcode >= 13	10130226	15140001

## Sheet: Fig. 4c
	Cortex	WM
Percent Sig	18.54	6.14

## Sheet: Fig. 4e
	Percent Sig. Exon downsampling
	WM	Cortex
	0	0
	0	0
	0	3
	0	2
	0	0
	0	0
	0	0
	0	1
	0	0
	0	2
	0	0
	0	1
	0	1
	0	1
	0	0
	0	0
	0	0
	0	0
	0	0
	0	0
	0	0
	0	0
	0	0
	0	0
	0	0
	0	1
	0	1
	0	0
	0	0
	0	0
	0	0
	0	0
	0	0
	0	1
	0	0
	0	1
	0	1
	0	0
	0	2
	0	0
	0	0
	0	1
	0	0
	0	2
	0	1
	0	1
	0	0
	0	2
	0	1
	0	0
	0	2
	0	0
	0	0
	0	1
	0	0
	0	0
	0	0
	0	2
	0	0
	0	1
	0	0
	0	0
	0	0
	0	1
	0	2
	0	1
	0	1
	0	0
	0	2
	0	0
	0	2
	0	0
	0	0
	0	0
	0	0
	0	0
	0	2
	0	3
	0	0
	0	1
	0	0
	0	1
	0	1
	0	0
	0	0
	0	2
	0	0
	0	0
	0	0
	0	2
	0	0
	0	1
	0	0
	0	1
	0	0
	0	0
	0	0
	0	0
	0	0
	0	0

## Sheet: Fig. 4i,j
#name	start_codons	NO CDS
Cortex_BG	0.0865	0.0728
Cortex_SIG	0.0531	0.1449
WM_BG	0.0757	0.1136
WM_SIG	0.029	0.1159

[truncated: 11 more sheets: Fig. 4l, Fig. 5a, Fig. 5c, Fig. 5e, Fig. 5f, Fig. 5g, Fig. 6d, Fig. 6f, Fig. 6j, Fig. 6k, Fig. 6m,n]
